# Supplementary material for: Factorial Analysis and Thermal Kinetics of Chemical Recycling of Poly(ethylene terephthalate) Aided by Neoteric Imidazolium-Based Ionic Liquids
Source: Polymers (Basel). 2024 Aug 29;16(17):2451. doi: 10.3390/polym16172451 (PMC11397852; doi:10.3390/polym16172451)
Supplement: Supplementary file 1 [file polymers-16-02451-s001.zip]

Archive with 1 entries (1 files):
- polymers-3115424-supplementary.pdf
